# Supplementary material for: Staphylococcus aureus Redirects Central Metabolism to Increase Iron Availability
Source: PLoS Pathog. 2006 Aug 25;2(8):e87. doi: 10.1371/journal.ppat.0020087 (PMC1557832; doi:10.1371/journal.ppat.0020087)
Supplement: Table S1 — (671 KB XLS) [file ppat.0020087.st001.xls]

## Sheet: Sheet1
Table S1. Master Table of all DIGE profiling and mass spectrometry database search results.												0.05 > p > 0.01		0.01 > p > 0.001		0.001 > p
						Cont. vs 2+2		Cont. vs. HEME		Cont vs D fur		2+2 vs HEME		2+2 D fur		HEME vs D fur				DIGE profile7
	master	Protein Name	gi AC#1	MW, pI2	MOWSE3	ave4	T5	ave	T	ave	T	ave	T	ave	T	ave	T	ANOVA6		con 2+2 heme fur
1	487	aconitate hydratase	gi|15924340	99 kD, 4.8 pI	240,26,4,30%	-4.15	0.00013	-1.13	0.5	-5.82	8.7e-06	3.68	0.0013	-1.4	0.067	-5.17	0.00021	6.9e-07
2	567	Phe-tRNA synthetase beta chain	gi|15924129	89 kD, 4.6 pI	181,22,4,32%	-1.19	0.043	-1.07	0.54	-1.42	0.0039	1.11	0.37	-1.2	0.0056	-1.33	0.038	0.0092
3	595	ClpB chaperone homolog (putative ATPase subunit of an ATP-dependent protease)	gi|15923965	98 kD, 4.9 pI	91,15,2,21%	1.29	0.09	1.16	0.34	2.06	0.0055	-1.11	0.25	1.6	0.0077	1.78	0.0064	0.0012
4	807	formate acetyltransferase	gi|49482458	85 kD, 5.3 pI	490,38,10,42%	1.75	0.065	2.35	0.3	-3.5	0.0053	1.34	0.99	-6.12	0.00011	-8.2	0.011	0.0021
5	811	formate acetyltransferase	gi|49482458	85 kD, 5.3 pI	299,31,0,38%%	2.03	0.045	1.81	0.51	-2.66	0.035	-1.12	0.47	-5.4	0.00046	-4.8	0.034	0.0046
6	825	formate acetyltransferase	gi|49482458	85 kD, 5.3 pI	241,29,5,%	-7.04	0.0022	2.64	0.3	-3.58	0.012	18.61	0.0042	1.97	0.022	-9.46	0.015	0.0006
7	845	formate acetyltransferase	gi|49482458	85 kD, 5.3 pI	895,40,16,55%	-6.67	0.0033	2.31	0.35	-4.46	0.0054	15.4	0.0052	1.5	0.19	-10.28	0.0093	0.00059
8	846	formate acetyltransferase	gi|49482458	85 kD, 5.3 pI	372,33,9,39%	-7.3	0.0043	2.79	0.29	-4.55	0.0094	20.36	0.0048	1.6	0.11	-12.69	0.0097	0.00068
9	848	threonyl-tRNA synthetase 1	gi|15924673	74 kD, 5.2 pI	402,30,6,38%	-2.61	0.0023	1.2	0.88	-1.61	0.069	3.14	0.028	1.62	0.15	-1.94	0.18	0.017
10	859	transketolase	gi|15924332	72 kD, 4.9 pI	458,24,11,41%	2.37	6.6e-05	-1.18	0.29	1.51	0.0013	-2.81	0.00099	-1.57	0.0013	1.79	0.011	2.4e-05
11	866	transketolase	gi|15924332	72 kD, 4.9 pI	545,27,10,40%	2.59	4.1e-05	-1.31	0.12	1.78	0.00078	-3.39	0.00029	-1.46	0.0069	2.32	0.002	3.3e-06
12	883	ATP-dependent Clp proteinase chain	gi|15925538	78 kD, 4.8 pI	822,41,13,57%	1.2	0.32	1.58	0.033	-1.23	0.38	1.32	0.09	-1.47	0.08	-1.94	0.0094	0.016
13	891	formate acetyltransferase	gi|49482458	85 kD, 5.3 pI	271,30,4,34%	-1.76	0.077	4.2	0.1	-1.82	0.031	7.41	0.027	-1.03	0.91	-7.66	0.023	0.0073
14	945	thimet oligopeptidase homolog (pyruvate oxidase)	gi|15923990, (gi|15925529)	69 kD, 5.1 pI (64 kD, 6.9 pI)	171,23,2,34% 113,17,1,28%	1.13	0.24	-1.08	0.44	1.48	0.0036	-1.22	0.19	1.31	0.058	1.6	0.013	0.0073
15	956	aspartyl-tRNA synthetase	gi|15924620	66 kD, 4.9 pI	357,31,7,50%	1.26	0.0034	1.01	0.98	1.31	0.015	-1.25	0.044	1.04	0.69	1.3	0.054	0.012
16	968	glucosamine-fructose-6-phosphate aminotransferase	gi|15925144	66 kD, 4.9 pI	298,22,6,36%	-1.42	0.007	1.17	0.46	-1.75	0.0023	1.66	0.022	-1.23	0.085	-2.05	0.0067	0.00094
17	969	glucosamine--fructose-6-phosphate aminotransferase [isomerizing]	gi|49484376	66 kD, 4.9 pI	667,17,13,34%	-1.8	0.0038	1.08	0.75	-2.29	0.00063	1.95	0.01	-1.28	0.1	-2.49	0.0023	0.00016
18	970	glucosamine--fructose-6-phosphate aminotransferase [isomerizing]	gi|49484376	66 kD, 4.9 pI	calibration was off	-1.53	0.024	-1.07	0.66	-1.82	0.006	1.44	0.065	-1.19	0.3	-1.71	0.016	0.0052
19	1002	hypothetical protein SAV0120	gi|15923110	66 kD, 5.5 pI	48,8,2,12%	3.22	0.00044	-1.13	0.59	4.13	0.00013	-3.64	0.00069	1.28	0.039	4.67	0.00024	2.4e-06
20	1003	hypothetical protein SAV0120	gi|15923110	66 kD, 5.5 pI	59,8,2,10%	4.47	0.0025	-1.84	0.16	5.63	0.0011	-8.22	1.7e-05	1.26	0.11	10.34	3.3e-06	1.1e-06
21	1004	hypothetical protein SAV0120	gi|15923110	66 kD, 5.5 pI	69,14,0,22%	4.07	0.013	-2.48	0.25	5.22	0.0067	-10.08	2.2e-05	1.28	0.26	12.93	9.6e-06	2.6e-05
22	1066	putative succinate dehydrogenase flavoprotein subunit	gi|49483311	65 kD, 5.4 pI	571,22,13,36%	-3.8	0.00053	1.23	0.77	-6.42	0.0015	4.66	0.0051	-1.69	0.13	-7.87	0.0034	0.00011
23	1111	formyltetrahydrofolate synthetase	gi|15924722	60 kD, 5.7 pI	343,22,8,41%	-1.38	0.085	-1.49	0.032	-2.38	0.0021	-1.08	0.7	-1.72	0.026	-1.59	0.03	0.0017
24	1133	phosphoenolpyruvate carboxykinase	gi|15924781	59 kD, 5.7 pI	621,34,12,59%	-1.77	0.037	-1.65	0.087	-4.66	1.1e-05	1.08	0.95	-2.63	0.0069	-2.83	0.018	0.00071
25	1142	phosphoenolpyruvate carboxykinase	gi|15924781	59 kD, 5.7 pI	353,30,6,52%	-1.35	0.12	-1.48	0.19	-2.85	0.00039	-1.1	0.5	-2.12	0.00035	-1.93	0.2	0.014
26	1166	lysyl-tRNA synthetase	gi|15923507	56 kD, 5.1 pI	189,15,4,29%	-1.02	0.83	-1.72	0.0066	-1.34	0.013	-1.69	0.0075	-1.32	0.016	1.28	0.12	0.00099
27	1177	alkyl hydroperoxide reductase, subunit F	gi|15923370	55 kD, 4.7 pI	722,22,12,46%	-1.7	0.0036	1.27	0.39	2.05	0.00023	2.16	0.012	3.48	2.6e-06	1.61	0.031	4e-05
28	1181	alkyl hydroperoxide reductase, subunit F putative phosphoglucosamine mutase	gi|15923370 gi|49484383	55 kD, 4.7 pI 55 kD, 4.6 pI	463,17,8,38% 202,13,5,29%	-1.22	0.061	1.22	0.24	2.13	0.00029	1.5	0.028	2.6	3.2e-05	1.74	0.0073	2.3e-05
29	1218	glutamyl-tRNA synthetase	gi|15923518	56 kD, 5.2 pI	196,21,3,41%	1.12	0.3	-1.38	0.053	1.23	0.17	-1.54	0.012	1.1	0.49	1.7	0.012	0.0065
30	1223	glutamyl-tRNA synthetase	gi|15923518	56 kD, 5.2 pI	223,21,4,34%	1.16	0.17	-1.38	0.061	1.2	0.23	-1.6	0.014	1.03	0.86	1.65	0.022	0.0094
31	1263	putative inosine-5'-monophosphate dehydrogenase	gi|49482641	53 kD, 5.6 pI	799,38,12,81%	1.25	0.062	-1.39	0.0024	1.1	0.29	-1.74	0.001	-1.13	0.29	1.54	0.0018	0.00028
32	1285	hypothetical protein SAV2141	gi|15925131	53 kD, 5.9 pI	349,22,9,45%	1.14	0.17	1.26	0.011	-1.08	0.36	1.1	0.29	-1.24	0.083	-1.36	0.013	0.016
33	1286	ATP synthase alpha chain	gi|27468620	54 kD, 4.8 pI	247,10,5,12%	-1.21	0.3	1.29	0.094	-1.03	0.96	1.56	0.0037	1.17	0.15	-1.33	0.01	0.021
34	1287	putative glycyl-tRNA synthetase glutamyl-tRNAGln amidotransferase subunit B	mixture gi|49483813 gi|15924889	53 kD, 4.9 pI 53 kD, 5.0 pI	293,20,8,35% 105,15,2,29%	1.42	0.022	-1.23	0.087	1.16	0.14	-1.75	0.0014	-1.23	0.078	1.43	0.0026	0.00063
35	1294	hypothetical protein SAV2141	gi|15925131	53 kD, 5.9 pI	140,16,6,31%	1.32	0.0096	1.24	0.063	1.05	0.41	-1.06	0.51	-1.25	0.013	-1.18	0.11	0.014
36	1350	cell division protein FtsZ	gi|49483349	41 kD, 4.8 pI	488,16,8,64%	-1.11	0.3	1.3	0.069	-1.17	0.19	1.44	0.0096	-1.05	0.47	-1.51	0.011	0.0066
37	1382	fumarate hydratase, class II	gi|57650640	51 kD, 5.1 pI	350,20,8,42%	-2.47	0.00025	-1.15	0.38	-3.78	1.1e-05	2.14	0.0059	-1.53	0.0037	-3.27	0.00043	2.2e-06
38	1392	aminotransferase NifS homolog	gi|15923834	46 kD, 5.3 pI	26,1,1,2%	1.22	0.05	-1.14	0.027	1.11	0.15	-1.39	0.0047	-1.1	0.34	1.27	0.0061	0.0029
39	1416	Coenzyme A disulfide reductase (CoA-disulfide reductase) (CoADR)	gi|60389432	49 kD, 5.3 pI	374,18,10,45%	1.32	0.023	-1.75	0.0025	1.22	0.16	-2.31	0.00073	-1.08	0.53	2.13	0.0024	8.1e-05
40	1420	putative GTPase	gi|49483662	49 kD, 5.2 pI	227,17,6,43%	1.24	0.13	-1.39	0.027	1.4	0.064	-1.72	0.0014	1.13	0.44	1.95	0.002	0.0011
41	1432	3-oxoacyl synthase	gi|15923974	44 kD, 5.0 pI	382,15,6,57%	1.73	0.0038	1.05	0.7	1.3	0.021	-1.65	0.011	-1.34	0.069	1.24	0.094	0.0017
42	1434	putative NAD-specific glutamate dehydrogenase also weak evidence for: gi|15924064 phosphoribosylamine-glycine ligase	gi|49483118 (gi|15924064)	46 kD, 5.2 pI (42 kD, 5.0 pI)	578,25,8,52%	-1.04	0.7	-1.37	0.0064	-1.42	0.013	-1.32	0.07	-1.37	0.067	-1.04	0.67	0.015
43	1456	putative phosphopentomutase	gi|49482382	44 kD, 5.0 pI	294,16,6,37%	1.2	0.096	-1.11	0.5	-1.47	0.0087	-1.33	0.081	-1.76	1.7e-05	-1.33	0.15	0.0059
44	1476	UDP-N-acetylglucosamine 1-carboxylvinyl transferase 2	gi|15925114	45 kD, 5.5 pI	63,12,0,29%	1.56	0.0072	-1.03	0.52	1.16	0.059	-1.61	0.0064	-1.34	0.056	1.2	0.046	0.0011
45	1484	phosphogluconate dehydrogenase	gi|15924501	52 kD, 5.0 pI	331,18,7,37%	1.86	0.019	-1.01	0.97	1.41	0.12	-1.88	0.017	-1.32	0.035	1.43	0.11	0.019
46	1490	phosphogluconate dehydrogenase	gi|15924501	52 kD, 5.0 pI	454,19,7,42%	1.65	0.019	-1.01	0.96	1.19	0.29	-1.67	0.025	-1.39	0.0025	1.2	0.3	0.034
47	1526	pyrimidine-nucleoside phosphorylase	gi|57652158	46 kD, 4.9 pI	547,22,11,55%	-1.77	0.0028	1.29	0.17	-2.34	0.00034	2.29	0.0011	-1.32	0.012	-3.02	0.00023	6.3e-06
48	1543	putative pyridine nucleotide-disulphide oxidoreductase	gi|49483098	39.5 kD, 5.9 pI	79,8,3,9%	-2.61	3e-05	-1.89	0.014	-4.25	5.3e-06	1.38	0.23	-1.63	0.0032	-2.25	0.011	9.6e-06
49	1546	MIXTURE aminotransferase, putative AND arginine deiminase (weaker evidence)	gi|57650690, gi|57652375	48 kD, 5.1 pI 47 kD, 5.1 pI	331,16,10,39% 82,13,2,31%	-1.26	0.064	1.32	0.078	-1.49	0.014	1.66	0.0037	-1.18	0.11	-1.96	0.0016	0.00038
50	1550	similar to glycine C-acetyltransferase	gi|15923540	41 kD, 5.2 pI	559,21,13,60%	-2.26	5.5e-05	-1.37	0.023	-2.78	0.00028	1.65	0.0014	-1.23	0.12	-2.03	0.0023	4.3e-06
51	1554	tyrosyl-tRNA synthetase +weak evidence for: similar to glycine C-acetyltransferase	gi|49483969 gi|15923540	47 kD, 5.2 pI 41.5 kD, 5.2 pI	387,21,8,44% 52,10,1,32%	-1.24	0.017	1.04	0.59	-1.26	0.033	1.3	0.0067	-1.01	0.81	-1.32	0.016	0.0048
52	1572	chorismate mutase homolog	gi|15924727	40 kD, 5.8 pI	465,20,11,42%	-1.02	0.76	-1.16	0.1	-1.53	0.0053	-1.14	0.17	-1.5	0.0086	-1.32	0.066	0.0023
53	1580	isocitrate dehyrogenase	gi|15924684	46.5 kD, 4.8 pI	283,19,7,39%	-1.12	0.7	-1.06	0.75	-2.8	0.0018	1.06	0.97	-2.5	0.0008	-2.65	0.015	0.0053
54	1582	isocitrate dehyrogenase	gi|15924684	46.5 kD, 4.8 pI	656,25,10,46%	-1.4	0.12	-1.13	0.51	-3.85	4.8e-05	1.24	0.5	-2.75	0.00086	-3.41	0.0017	0.00012
55	1595	glyceraldehyde 3-phosphate dehydrogenase 2	gi|15924677	37 kD, 5.9 pI	209,11,7,31%	-6.1	8.8e-05	-1.33	0.22	-14.48	0.00052	4.59	0.0029	-2.37	0.055	-10.89	0.002	1.5e-05
56	1624	NAD-dependent malic enzyme phosphoglycerate kinase	mixture: gi|49483943 gi|49483031	44 kD, 5.1 pI 42.6 kD, 5.2 pI	87,10,4,21% 66,10,2,24%	1.27	0.052	-1.12	0.33	1.41	0.012	-1.42	0.028	1.11	0.36	1.58	0.0096	0.0049
57	1679	similar to tripeptidase	gi|15924502	40 kD, 4.9 pI	203,16,7,42%	-1.22	0.0022	-1.1	0.4	-1.54	0.0014	1.11	0.56	-1.27	0.023	-1.4	0.072	0.01
58	1694	similar to butyryl-CoA dehydrogenase	gi|15925275	43 kD, 5.6 pI	89,11,4,30%	-2.15	5.7e-05	-1.35	0.054	-2.56	2e-05	1.6	0.017	-1.19	0.093	-1.9	0.0041	8.4e-06
59	1700	glyceraldehyde 3-phosphate dehydrogenase 1	gi|49483030	36 kD, 4.9 pI	636,17,10,47%	1.69	0.0054	-1.19	0.39	2.27	0.0048	-2.02	0.018	1.34	0.15	2.7	0.0091	0.0014
60	1706	putative NADH-dependent flavin oxidoreductase	gi|15923946	42 kD, 5.2 pI	398,18,12,38%	1.53	0.053	-1.55	0.049	-1.08	0.77	-2.37	0.00073	-1.65	0.0069	1.43	0.011	0.00082
61	1712	ornithine aminotransferase	gi|15923947	43.6 kD, 5.2 pI	500,22,9,41%	-1.51	0.067	-1.78	0.041	-3.14	0.0012	-1.18	0.25	-2.08	0.00071	-1.76	0.024	0.0003
62	1719	glyceraldehyde 3-phosphate dehydrogenase 1	gi|49483030	36 kD, 4.9 pI	718,19,10,54%	1.64	0.0049	-1.29	0.31	2.17	0.0021	-2.12	0.05	1.32	0.097	2.8	0.022	0.0063
63	1723	glyceraldehyde 3-phosphate dehydrogenase 1	gi|49483030	36 kD, 4.9 pI	756,21,10,76%	1.53	0.014	-1.35	0.25	1.66	0.0011	-2.07	0.052	1.08	0.44	2.24	0.033	0.012
64	1726	glyceraldehyde 3-phosphate dehydrogenase 1	gi|49483030	36 kD, 4.9 pI	206,12,8,30%%	1.51	0.036	-1.47	0.074	1.44	0.022	-2.22	0.0098	-1.04	0.84	2.13	0.0081	0.0018
65	1740	probable ornithine cyclodeaminase protein	gi|15923107	38 kD, 5.2 pI	192,13,6,34%	3.12	0.0038	-1.32	0.16	3.83	0.00022	-4.12	0.00093	1.23	0.31	5.05	3.8e-05	5.5e-06
66	1742	probable ornithine cyclodeaminase protein	gi|15923107	38 kD, 5.2 pI	267,15,7,39%	14.13	0.0022	1.26	0.35	17.88	0.00086	-11.17	0.00044	1.27	0.31	14.14	4.6e-05	9.9e-06
67	1750	endo-1,4-beta-glucanase	gi|15925445	39 kD, 5.2 pI	47,4,3,7%	1.94	0.0015	1.62	0.082	1.52	0.016	-1.2	0.32	-1.27	0.083	-1.06	0.92	0.015
68	1753	endo-1,4-beta-glucanase	gi|15925445	39 kD, 5.2 pI	279,12,7,39%	1.33	0.036	-1.13	0.39	-1.71	0.00022	-1.51	0.084	-2.27	0.00047	-1.5	0.13	0.0023
69	1757	formate dehydrogenase, NAD-dependent	gi|57651178	38 kD, 5.6 pI	361,18,11,45%	22.32	0.015	-1.17	0.6	1.77	0.24	-26.14	0.012	-12.63	0.042	2.07	0.14	0.0026
70	1765	ATP-binding protein Mrp-like protein	gi|15925155	38 kD, 5.3 pI	257,12,9,29%	-1.59	0.0052	1.1	0.52	-1.62	0.0026	1.75	0.0067	-1.02	0.9	-1.78	0.0043	0.00047
71	1771	glycolytic operon regulator	gi|15923761	37 kD, 5.8 pI	47,7,1.13%	1.16	0.44	-1.14	0.27	1.24	0.05	-1.33	0.13	1.06	0.55	1.41	0.0022	0.069
72	1782	D-isomer specific 2-hydroxyacid dehydrogenase family protein (glycerate dehydrogenase)	gi|57652236	34 kD, 5.1 pI	872,18,16,74%	-1.67	0.0073	1.32	0.3	-2.02	0.00067	2.2	0.011	-1.21	0.11	-2.67	0.003	0.00032
73	1786	D-octopine dehydrogenase putative dehydrogenase	gi|27468792	40 kD, 4.8 pI	642,20,14,58%	1.93	0.0028	1.03	0.6	1.33	0.042	-1.87	0.0041	-1.45	0.063	1.29	0.072	0.00066
74	1835	similar to oxidoreductase homolog lmo1477	gi|15923318	38 kD, 5.7 pI	284,19,6,41%	1.43	0.064	-1.19	0.37	1.53	0.025	-1.69	0.028	1.07	0.62	1.81	0.013	0.0094
75	1844	putative 3-oxoacyl-[acyl-carrier-protein] synthase III	gi|49483144	34 kD, 4.9 pI	239,12,6,38%	1.77	0.093	1.1	0.68	1.09	0.71	-1.61	0.16	-1.62	0.16	-1	0.97	0.17
76	1855	alcohol dehydrogenase I	gi|15923595	36 kD, 5.4 pI	223,16,2,54%	-1.73	0.0046	1.45	0.25	-1.38	0.037	2.51	0.011	1.25	0.073	-2	0.036	0.0035
77	1867	alcohol dehydrogenase	gi|49482835	36 kD, 5.3 pI	809,24,16,76%	-1.63	0.0074	1.69	0.066	-1.42	0.05	2.75	0.0025	1.15	0.24	-2.39	0.0071	0.00047
78	1872	NAD synthetase	gi|15924902	30.7 kD, 5.2 pI	454,19,10,58%	-1.39	0.022	1.38	0.037	-1.2	0.19	1.92	0.0024	1.16	0.34	-1.65	0.014	0.0018
79	1875	alcohol dehydrogenase	gi|49482835	36 kD, 5.3 pI	1040,24,16,77%	-2.09	0.012	1.88	0.097	-1.58	0.058	3.93	0.0032	1.32	0.1	-2.97	0.0081	0.00071
80	1883	hypothetical protein SAV1921	gi|15924911	38 kD, 5.0 pI	234,15,6,52%	1.11	0.59	-1.39	0.0044	-1.18	0.041	-1.54	0.029	-1.31	0.13	1.18	0.088	0.014
81	1888	pyridoxal-phosphate dependent enzyme	gi|49482359	36 kD, 5.8 pI	269,12,6,39%	9.41	0.0012	-1.66	0.35	9.98	0.00054	-15.6	5.7e-05	1.06	0.7	16.54	9.1e-06	1e-06
82	1902	pyridoxal-phosphate dependent enzyme	gi|49482359	36 kD, 5.8 pI	147,10,5,35%	3	0.00018	1.43	0.0061	2.64	0.00056	-2.1	0.00082	-1.14	0.46	1.85	0.0036	7.1e-06
83	1907	FolD bifunctional protein	gi|15924053	31 kD, 5.4 pI	543,14,11,48%	-1.49	0.0013	-1.29	0.044	-1.73	0.0044	1.15	0.25	-1.16	0.24	-1.34	0.092	0.0028
84	1916	degV family protein	gi|57650381	30 kD, 5.5 pI	369,17,7,52%	-1.1	0.3	1.41	0.058	-1.55	7.9e-05	1.55	0.031	-1.41	0.0049	-2.19	0.0011	0.00019
85	1923	putative aspartate carbamoyltransferase	gi|49483363	33.5 kD, 5.57 pI	289,12,8,39%	-1.22	0.015	1.1	0.24	-1.32	0.071	1.34	0.012	-1.08	0.42	-1.45	0.01	0.005
86	1924	FolD bifunctional protein and putative sigma factor sigB regulation protein	mixture: gi|15924053 gi|49484293	31 kD, 5.4 pI 38.5 kD, 5.4 pI	132,9,4,35% 120,8,4,19%	-1.36	0.019	-1.11	0.32	-1.64	0.0046	1.22	0.06	-1.2	0.12	-1.47	0.0097	0.0017
87	1933	HPr kinase/phosphatase	gi|49483017	34.5 kD, 5.98 pI	309,17,7,64%	1.14	0.05	1.39	0.12	-1.22	0.061	1.21	0.37	-1.4	0.0079	-1.7	0.03	0.015
88	1943	putative sigma factor sigB regulation protein	gi|49484293	38.5 kD, 5.4 pI	331,18,8,40%	-1.48	0.016	-1.38	0.031	-2.12	0.0004	1.07	0.68	-1.44	0.044	-1.54	0.023	0.0008
89	1947	D-isomer specific 2-hydroxyacid dehydrogenase family protein	gi|57651032	36 kD, 5.1 pI	678,23,14,51%	-2.14	0.0038	5.26	6.7e-05	-1.8	0.017	11.24	3.2e-05	1.19	0.5	-9.48	6.7e-05	1.9e-07
90	1954	putative pyridoxine biosynthesis protein	gi|49482748	32 kD, 5.1 pI	411,20,10,70%	-1.66	0.0017	3.78	3.7e-05	-1.44	0.049	6.27	3.7e-06	1.15	0.44	-5.44	5.2e-05	4.4e-08
91	1959	putative pyridoxine biosynthesis protein	gi|49482748	32 kD, 5.1 pI	362,18,12,56%	-1.51	0.19	2.06	0.014	-1.82	0.071	3.11	0.00052	-1.21	0.43	-3.76	0.0002	0.00026
92	1964	putative pyridoxine biosynthesis protein	gi|49482748	32 kD, 5.1 pI	476,19,12,65%	-2.23	0.0078	1.53	0.17	-2.86	0.0025	3.42	0.00095	-1.28	0.03	-4.38	0.00043	3.5e-05
93	1979	translation elongation factor Tu	gi|49482778	43 kD, 4.7 pI	167,15,3,35%	-4.07	0.036	-2.51	0.15	-4.17	0.035	1.62	0.26	-1.02	0.89	-1.66	0.24	0.028
94	1994	fructose-bisphosphate aldolase homolog	gi|15925596	33 kD, 4.8 pI	703,21,11,69%	5.19	9.8e-07	-1.66	0.018	5.93	1e-06	-8.61	1.2e-05	1.14	0.2	9.84	1e-05	8.4e-10
95	2005	fructose-bisphosphate aldolase homolog	gi|15925596	33 kD, 4.8 pI	658,24,9,76%	3.66	0.0001	-1.5	0.075	4.63	3.5e-05	-5.48	1.9e-05	1.26	0.019	6.92	7.8e-06	1.5e-08
96	2037	putative O-acetylserine (thiol)-lyase	gi|49482740	33 kD, 5.4 pI	396,16,8,61%	1.36	0.013	-1.23	0.055	1.7	0.00095	-1.67	0.0052	1.25	0.11	2.09	0.00089	7.1e-05
97	2040	probable endonuclease IV	gi|15924547	33 kD, 5.57 pI	215,14,6,47%	1.53	0.0056	1.11	0.56	-1.08	0.61	-1.37	0.043	-1.65	0.0015	-1.2	0.31	0.011
98	2042	putative O-acetylserine (thiol)-lyase	gi|49482740	33 kD, 5.4 pI	904,22,12,78%	1.3	0.093	-1.19	0.24	1.42	0.025	-1.54	0.013	1.1	0.43	1.69	0.0035	0.0038
99	2066	fructose 1-phosphate kinase	gi|15923689	32.5 kD, 4.66 pI	122,9,2,38%	1.59	0.0097	-1.34	0.19	1.43	0.031	-2.13	0.015	-1.11	0.44	1.91	0.027	0.0048
100	2085	glucokinase and naphthoate synthase	mixture: gi|15924537 gi|5924035	35 kD, 5.2 pI 30.6 kD, 5.4 pI	132,7,4,20% 58,9,2.34%	1.27	0.005	1.07	0.57	1.02	0.72	-1.18	0.11	-1.24	0.0027	-1.05	0.7	0.038
101	2107	putative tagatose-bisphosphate aldolase and hypothetical protein SAV1391	mixture: gi|49484349 gi|15924381	31 kD, 5.0 pI 34 kD, 5.1 pI	237,14,8,36% 221,20,4,53%	1.13	0.4	-1.26	0.0018	1.09	0.33	-1.42	0.031	-1.04	0.85	1.37	0.0091	0.021
102	2139	chaperone protein hchA (Hsp31)	gi|15923541	32 kD, 4.9 pI	337,14,8,40%	1.99	0.00015	-1.55	0.04	1.42	0.027	-3.09	0.00073	-1.4	0.028	2.21	0.0068	4.9e-05
103	2152	similar to ATP-binding protein (P-loop)	gi|15923755	35 kD, 5.64 pI	175,19,2,57%	-1.32	0.071	1.12	0.33	-1.3	0.092	1.49	0.00082	1.02	0.76	-1.45	0.0013	0.0037
104	2162	chaperone protein hchA (Hsp31)	gi|15923541	32 kD, 4.9 pI	472,13,8,40%	1.93	0.00099	-1.61	0.055	1.32	0.06	-3.12	0.00084	-1.46	0.0029	2.14	0.007	7.6e-05
105	2168	putative tagatose-bisphosphate aldolase	gi|49484349	31 kD, 5.0 pI	412,14,9,37%	1.53	0.00061	-1.13	0.29	1.49	0.00016	-1.73	0.007	-1.03	0.76	1.69	0.0068	0.00026
106	2169	putative tagatose-bisphosphate aldolase	gi|49484349	31 kD, 5.0 pI	615,16,11,47%	1.4	0.029	-1.12	0.38	1.46	0.002	-1.57	0.034	1.04	0.63	1.64	0.012	0.0046
107	2188	5-oxo-1,2,5-tricarboxilic-3-penten acid decarboxylase	gi|15923958	33 kD, 4.8 pI	590,24,10,84%	1.57	0.0036	-1.16	0.19	1.22	0.046	-1.82	0.00084	-1.28	0.019	1.42	0.0049	0.00014
108	2197	5-oxo-1,2,5-tricarboxilic-3-penten acid decarboxylase	gi|15923958	33 kD, 4.8 pI	870,24,12,83%	1.4	0.037	-1.19	0.3	1	0.87	-1.66	0.0023	-1.39	0.0037	1.19	0.094	0.0052
109	2216	hypothetical protein SAV2204	gi|15925194	31.7 kD, 5.3 pI	55,5,2,18%	-1.39	0.0044	1.18	0.16	-1.62	0.0001	1.64	0.0047	-1.16	0.1	-1.91	0.00064	3.2e-05
110	2217	enoyl-[acyl-carrier-protein] reductase [NADH]	gi|49483173	28 kD, 5.6 pI	173,13,4,50%	2.07	0.00046	1.2	0.34	1.42	0.026	-1.72	0.0065	-1.45	0.0027	1.19	0.26	0.00071
111	2235	staphylococcal respiratory response protein	gi|15924482	28 kD, 5.2 pI	434,17,10,57%	-1.87	0.0011	1.08	0.34	-1.99	1.2e-05	2.03	0.00067	-1.06	0.65	-2.15	1e-05	9.9e-07
112	2259	hypothetical protein SACOL0613	gi|57651442	33 kD, 5.1 pI	298,19,6,66%	1.55	0.0046	-1.32	0.097	-1.09	0.5	-2.04	0.0015	-1.68	0.0012	1.22	0.19	0.0005
113	2285	similar to lipoate protein ligase	gi|15924523	32 kD, 5.3 pI	88,11,1,33%	1.66	0.00071	1.06	0.74	1.05	0.62	-1.57	0.0092	-1.59	0.0018	-1.01	0.99	0.0012
114	2302	response regulator protein	gi|49482271	27.5 kD, 5.0 pI	253,18,6,56%	-1.39	0.03	-1.05	0.78	-1.53	0.01	1.33	0.0099	-1.1	0.15	-1.46	0.0026	0.002
115	2312	putative TatD related DNase	gi|49482718	29 kD, 5.1 pI	163,11,4,34%	1.01	0.83	-1.31	0.26	-1.76	0.033	-1.32	0.073	-1.78	0.0056	-1.34	0.072	0.016
116	2315	similar to N-hydroxyarylamine O-acetyltransferase	gi|15925689	30 kD, 6.0 pI	69,8,2,35%	2.06	0.0016	-1.83	0.02	1.14	0.47	-3.77	0.00072	-1.8	0.011	2.09	0.016	0.0001
117	2321	similar to N-hydroxyarylamine O-acetyltransferase	gi|15925689	30 kD, 6.0 pI	91,9,2,37%	2.05	0.026	-1.56	0.093	-1.09	0.71	-3.19	0.0077	-2.24	0.016	1.42	0.14	0.0034
118	2337	Potential ABC transporter I	gi|459256	26 kD, 6.1 p	110,10,1,43%	-2.17	0.0066	-3.63	0.00061	1.05	0.82	-1.67	0.067	2.28	0.0071	3.81	0.00072	5.2e-05
119	2369	response regulator protein (saeR protein)	gi|49482962	26 kD, 5.2 pI	133,7,4,35%	-1.75	0.0098	1.34	0.02	-2.1	0.00043	2.34	0.00059	-1.2	0.29	-2.81	6.4e-06	4.6e-06
120	2382	response regulator protein (saeR protein)	gi|49482962	26 kD, 5.2 pI	86,7,4,32%	-1.44	0.012	1.31	0.013	-1.71	0.00057	1.89	0.0015	-1.18	0.23	-2.24	0.00014	1.5e-05
121	2397	phosphoglycerate mutase	gi|15925406	26.7 kD, 5.2 pI	338,14,7,50%	-1.06	0.96	-1.36	0.26	-1.94	0.024	-1.29	0.15	-1.84	0.0025	-1.43	0.19	0.022
122	2398	phosphoglycerate mutase	gi|15925406	26 kd, 5.2 pI	205,10,4,31%	1.27	0.093	-1.1	0.46	-2.02	7.5e-05	-1.4	0.09	-2.57	0.00013	-1.83	0.008	0.0001
123	2407	3-methyl-2-oxobutanoate hydroxymethyltransferase	gi|15925589	29 kD, 5.6 pI	101,8,4,34%	1.64	0.0061	-1.22	0.32	1.72	0.0067	-2	0.0086	1.05	0.67	2.1	0.0081	0.0011
124	2408	3-methyl-2-oxobutanoate hydroxymethyltransferase	gi|15925589	29 kD, 5.6 pI		1.45	0.012	-1.2	0.29	1.4	0.018	-1.74	0.0086	-1.04	0.58	1.68	0.011	0.002
125	2410	ferrichrome transport ATP-binding protein	gi|49482875	29.7 kD 5.5 pI	86,8,3,28%	8.19	1.2e-06	1.24	0.35	8.34	1.6e-06	-6.62	2.4e-05	1.02	0.81	6.75	2.7e-05	1.6e-09
126	2424	putative regulatory protein	gi|49483418	28 kD, 5.8 pI	531,17,10,39%	1.13	0.43	-1.17	0.47	-1.35	0.11	-1.33	0.2	-1.53	0.012	-1.15	0.68	0.17
127	2428	putative regulatory protein	gi|49483418	28 kD, 5.8 pI	52,8,1,26%	-1.49	0.0052	-1.04	0.68	-2.35	0.0031	1.43	0.0077	-1.57	0.037	-2.25	0.0038	0.00019
128	2435	putative potassium transport protein	gi|49483251	24 kD, 5.3 pI	125,12,3,48%	1.36	0.032	-1.15	0.21	1.22	0.066	-1.57	0.0026	-1.11	0.27	1.41	0.002	0.0016
129	2456	putative short chain dehydrogenase	gi|49482369	27 kD, 5.0 pI	272,11,7,45%	-1.27	0.15	1.43	0.11	-1.55	0.024	1.82	0.011	-1.22	0.11	-2.22	0.0032	0.0016
130	2460	putative short chain dehydrogenase	gi|49482369	27 kD, 5.0 pI	436,12,8,58%	-1.54	0.086	1.49	0.14	-1.64	0.055	2.3	0.0038	-1.06	0.45	-2.45	0.0027	0.0016
131	2465	SpoU rRNA Methylase family protein	gi|49482761	27 kD, 6.2 pI	51,8,0,30%	1.13	0.26	-1.07	0.58	1.51	0.00085	-1.21	0.26	1.34	0.011	1.62	0.018	0.011
132	2491	putative transaldolase and triosephosphate isomerase	mixture: gi|15924771 gi|4983032	25 kD, 4.78 pI 27 kD, 4.8 pI	436,15,8,56% 169,11,3,39%	1.53	0.005	-1.46	0.13	1.34	0.034	-2.23	0.0083	-1.14	0.026	1.95	0.018	0.0017
133	2492	triosephosphate isomerase	gi|4983032	27 kD, 4.8 pI	296,12,4,24%	1.46	0.0068	-1.06	0.67	1.52	0.0085	-1.55	0.02	1.04	0.58	1.61	0.019	0.0035
134	2503	ABC transporter ATP-binding protein	gi|49483074	28 kDa, 4.9 pI	352,15,9,78%	-1.22	0.061	1.37	0.094	-1.4	0.0067	1.67	0.0095	-1.14	0.0059	-1.91	0.0029	0.00054
135	2508	hypothetical protein SAV0587	gi|15923577	29 kD, 5.1 pI	313,15,6,65%	1.27	0.0062	-2.3	0.0014	1.07	0.4	-2.91	0.00032	-1.18	0.044	2.48	0.0011	3.8e-06
136	2514	putative phosphodiesterase	gi|49243531	23 kD, 4.9 pI	118,8,5,39%	1.02	0.85	-1.51	0.0067	-1.08	0.48	-1.54	0.0049	-1.1	0.39	1.4	0.03	0.0048
137	2548	hypothetical protein SAR0252	gi|49482491	26 kD, 5.4 pI	416,15,9,55%	1.73	0.0013	-1.52	0.038	1.32	0.039	-2.63	0.0012	-1.31	0.049	2	0.0066	0.00011
138	2552	adenylate kinase	gi|49484445	24 kD, 4.8 pI	311,16,6,65%	1.55	0.0013	-1.21	0.3	1.26	0.069	-1.88	0.019	-1.24	0.04	1.52	0.081	0.0092
139	2554	guanylate kinase homolog	gi|15924199	24 kD, 5.4 pI	178,11,4,46%	1.29	0.054	1.09	0.47	-1.08	0.53	-1.19	0.12	-1.39	0.0028	-1.17	0.094	0.026
140	2560	SOS regulatory LexA protein	gi|15924329	23 kD, 5.1 pI	138,8,4,27%	1.02	0.84	1.08	0.48	-1.59	0.026	1.07	0.47	-1.61	0.006	-1.72	0.0012	0.0036
141	2607	hypothetical protein SAV2144	gi|15925134	24 kD, 5.0 pI	382,13,10,57%	1.34	0.16	-1.48	0.1	1.28	0.17	-1.98	0.0037	-1.04	0.82	1.9	0.0019	0.0048
142	2644	ABC transporter, ATP-binding protein [different from # 134]	gi|57650903	24.6 kD, 5.3 pI	636,18,12,79%	1.14	0.83	45.14	3.7e-06	1	0.91	39.72	1.8e-05	-1.13	0.78	-44.97	1.3e-05	8.9e-08
143	2646	ABC transporter, ATP-binding protein [different from # 134]	gi|57650903	24.6 kD, 5.3 pI	253,14,6,53%	1.31	0.17	12.08	8.8e-06	1.14	0.55	9.26	1.9e-05	-1.14	0.48	-10.6	2.2e-05	3e-08
144	2725	ribosome recycling factor	gi|49483422	20 kD, 5.0 pI	368,12,10,58%	1.49	0.00081	-1.59	0.1	1.27	0.03	-2.36	0.015	-1.17	0.039	2.02	0.033	0.0034
145	2748	SNO glutamine amidotransferase family protein	gi|49482749	20 kD, 5.7 pI	285,14,8,70%	-1.67	0.0083	1.19	0.53	-1.65	0.0044	1.99	0.019	1.01	0.83	-1.97	0.017	0.003
146	2765	alkyl hydroperoxide reductase subunit C	gi|49482631	21 kD, 4.9 pI	286,10,8,59%	-1.81	0.0037	-1.44	0.13	2.15	0.00051	1.26	0.55	3.9	1.2e-05	3.09	0.0024	5.6e-05
147	2771	alkyl hydroperoxide reductase subunit C	gi|49482631	21 kD, 4.9 pI	510,12,10,65%	-1.73	0.00096	-1.2	0.29	2.24	2.5e-06	1.44	0.27	3.88	6e-06	2.7	0.0032	2.9e-05
148	2776	superoxide dismutase	gi|49482376	23 kD, 5.3 pI	102,8,3,32%	-1.46	0.062	-2.66	0.014	-2.33	0.0024	-1.82	0.038	-1.6	0.00049	1.14	0.43	0.002
149	2790	superoxide dismutase	gi|49483802	22.6 kD, 5.08 pI	206,8,4,40%	1.57	0.033	-1.5	0.18	2.13	0.0022	-2.35	0.024	1.36	0.043	3.19	0.0065	0.0015
150	2793	superoxide dismutase	gi|49483802	22.6 kD, 5.08 pI	183,8,4,40%	2.37	0.00032	-1.46	0.2	2.07	0.0021	-3.47	0.0074	-1.14	0.24	3.03	0.013	0.00067
151	2803	hypothetical protein SAV1854	gi|15924844	22 kD, 5.3 pI	517,19,10,75%	1.28	0.05	-1.41	0.024	-1.15	0.35	-1.81	4.1e-05	-1.48	0.005	1.23	0.086	0.00062
152	2831	hypothetical protein SAR2021	gi|49484170	22 kD, 5.16 pI	438,15,8,68%	1.26	0.019	-1.36	0.0072	1	0.93	-1.72	0.00026	-1.26	0.0081	1.36	0.0026	4.5e-05
153	3073	hypothetical protein SAR1154	gi|49483341	17 kD, 4.8 pI	85,8,2,37%	-1.61	0.00073	1	0.97	-1.4	0.041	1.62	0.00043	1.15	0.38	-1.4	0.036	0.0012
154	3469	10 kDa chaperonin	gi|49484256	10.4 kD, 4.9 pI	44,4,1,29%	1.75	0.0061	-1.09	0.58	1.38	0.054	-1.91	0.049	-1.27	0.0038	1.5	0.14	0.035
155	3472	repressor of toxins Rot	gi|15924754	18 kDa, 5.5 pI		-1.18	0.55	-1.17	0.65	1.42	0.16	1.01	0.95	1.67	0.0048	1.65	0.024	0.073
156	3530	hypothetical protein SAR1457	gi|49483634	13 kD, 5.9 pI	119,7,3,55%	-1.05	0.48	-1.25	0.0028	1.12	0.068	-1.19	0.057	1.18	0.065	1.4	0.00056	0.0013
		1 Accession number.
		2 theortical molecular weight (MW) and isoelectric point (pI) are calculated from the database entries, which often contain precursor sequences not present in the mature form migrating on the gel.
		3 MOWSE=A, B, C, D are MOWSE combined MS and MS/MS search scores (MASCOT algorithm), number of peptides matched, number of peptides with MS/MS data, and percent of the amino acids accounted for by the matching peptides (coverage). Molecular Weight Search (MOWSE) scores above 47 are within the 95th percentile confidence interval.
		4,5,6 average volume ratios, Student's t-test p-values, and analysis of variants (ANOVA) p-values calculated using DeCyder software version 6.5, utilizing the mixed-sample internal standard methodology as described in materials and methods.
		7 DIGE profiles generated using DeCyder software version 6.5. Graphs depict normalized log abundance ratios relative to the cognate signals present in the internal standard specific for each protein shown. Graphs are shown for illustrative purposes to reflect the significance of the changes measured in the table.

## Sheet: Sheet2
																																								Protein Table T-test and Av.Ratio: 2+2 / control							Protein Table T-test and Av.Ratio: Heme / control
																																								Pos.	Master No.	T-test	Av. Ratio	1-ANOVA	Comment		Pos.	Master No.	Appearance
																																								1	487	0.00013	-4.15	6.9e-07			1	487	25 (26) , P2, P1
																																								2	567	0.043	-1.19	0.0092			2	567	25 (26) , P3, P1
																																								3	807	0.065	1.75	0.0021			3	807	25 (26) , P3, P1
																																								4	811	0.045	2.03	0.0046			4	811	23 (26) , P2, P3, P1
																																								5	825	0.0022	-7.04	0.0006			5	825	25 (26) , P3, P1
																																								6	846	0.0043	-7.3	0.00068	fix		6	846	25 (26) , P3, P1
																																								7	848	0.0023	-2.61	0.017	*fix		7	848	25 (26) , P2, P1
																																								8	859	6.6e-05	2.37	2.4e-05			8	859	26 (26) , P2, P3, P1
																																								9	866	4.1e-05	2.59	3.3e-06			9	866	26 (26) , P2, P3, P1
																																								10	883	0.32	1.2	0.016			10	883	26 (26) , P2, P3, P1
																																								11	891	0.077	-1.76	0.0073			11	891	25 (26) , P3, P1
																																								12	945	0.24	1.13	0.0073			12	945	25 (26) , P2, P1
																																								13	956	0.0034	1.26	0.012			13	956	26 (26) , P2, P3, P1
																																								14	968	0.007	-1.42	0.00094			14	968	26 (26) , P2, P3, P1
																																								15	970	0.024	-1.53	0.0052			15	970	26 (26) , P2, P3, P1
																																								16	1002	0.00044	3.22	2.4e-06			16	1002	26 (26) , P2, P3, P1
																																								17	1003	0.0025	4.47	1.1e-06			17	1003	23 (26) , P2, P3, P1
																																								18	1004	0.013	4.07	2.6e-05			18	1004	26 (26) , P2, P3, P1
																																								19	1111	0.085	-1.38	0.0017			19	1111	26 (26) , P2, P3, P1
																																								20	1133	0.037	-1.77	0.00071	fur		20	1133	25 (26) , P2, P1
																																								21	1142	0.12	-1.35	0.014			21	1142	25 (26) , P2, P1
																																								22	1192	0.00099	1.51	0.0035			22	1192	26 (26) , P2, P3, P1
																																								23	1218	0.3	1.12	0.0065			23	1218	26 (26) , P2, P3, P1
																																								24	1223	0.17	1.16	0.0094			24	1223	26 (26) , P2, P3, P1
																																								25	1263	0.062	1.25	0.00028	heme only		25	1263	26 (26) , P2, P3, P1
																																								26	1285	0.17	1.14	0.016			26	1285	26 (26) , P2, P3, P1
																																								27	1287	0.022	1.42	0.00063			27	1287	26 (26) , P2, P3, P1
																																								28	1294	0.0096	1.32	0.014			28	1294	26 (26) , P2, P3, P1
																																								29	1392	0.05	1.22	0.0029			29	1392	26 (26) , P2, P3, P1
																																								30	1405	0.92	-1.03	0.056	ruby too weak		30	1405	24 (26) , P1
																																								31	1432	0.0038	1.73	0.0017			31	1432	26 (26) , P2, P3, P1
																																								32	1434	0.7	-1.04	0.015	heme and fur		32	1434	26 (26) , P2, P3, P1
																																								33	1456	0.096	1.2	0.0059			33	1456	26 (26) , P2, P3, P1
																																								34	1476	0.0072	1.56	0.0011			34	1476	24 (26) , P1
																																								35	1484	0.019	1.86	0.019			35	1484	26 (26) , P2, P3, P1
																																								36	1490	0.019	1.65	0.034			36	1490	26 (26) , P2, P3, P1
																																								37	1518	0.038	-1.31	6.7e-05			37	1518	26 (26) , P2, P3, P1
																																								38	1529	0.071	1.3	0.011	2+2		38	1529	26 (26) , P2, P3, P1
																																								39	1543	3e-05	-2.61	9.6e-06			39	1543	26 (26) , P2, P3, P1
																																								40	1554	0.017	-1.24	0.0048			40	1554	26 (26) , P2, P3, P1
																																								41	1572	0.76	-1.02	0.0023			41	1572	26 (26) , P2, P3, P1
																																								42	1580	0.7	-1.12	0.0053			42	1580	26 (26) , P2, P3, P1
																																								43	1582	0.12	-1.4	0.00012			43	1582	26 (26) , P2, P3, P1
																																								44	1624	0.052	1.27	0.0049			44	1624	26 (26) , P2, P3, P1
																																								45	1625	1.7e-05	-6.7	5.5e-05	common opposite		45	1625	26 (26) , P2, P3, P1
																																								46	1664	0.98	1.01	0.014			46	1664	26 (26) , P2, P3, P1
																																								47	1679	0.0022	-1.22	0.01			47	1679	26 (26) , P2, P3, P1
																																								48	1700	0.0054	1.69	0.0014			48	1700	26 (26) , P2, P3, P1
																																								49	1706	0.053	1.53	0.00082			49	1706	26 (26) , P2, P3, P1
																																								50	1712	0.067	-1.51	0.0003			50	1712	26 (26) , P2, P3, P1
																																								51	1719	0.0049	1.64	0.0063			51	1719	26 (26) , P2, P3, P1
																																								52	1723	0.014	1.53	0.012			52	1723	26 (26) , P2, P3, P1
																																								53	1726	0.036	1.51	0.0018			53	1726	26 (26) , P2, P3, P1
																																								54	1740	0.0038	3.12	5.5e-06			54	1740	26 (26) , P2, P3, P1
																																								55	1742	0.0022	14.13	9.9e-06			55	1742	23 (26) , P2, P3, P1
																																								56	1750	0.0015	1.94	0.015			56	1750	24 (26) , P1
																																								57	1753	0.036	1.33	0.0023			57	1753	26 (26) , P2, P3, P1
																																								58	1765	0.0052	-1.59	0.00047			58	1765	26 (26) , P2, P3, P1
																																								59	1771	0.44	1.16	0.069			59	1771	26 (26) , P2, P3, P1
																																								60	1835	0.064	1.43	0.0094			60	1835	26 (26) , P2, P3, P1
																																								61	1844	0.093	1.77	0.17			61	1844	26 (26) , P2, P3, P1
																																								62	1855	0.0046	-1.73	0.0035			62	1855	26 (26) , P2, P3, P1
																																								63	1872	0.022	-1.39	0.0018			63	1872	26 (26) , P2, P3, P1
																																								64	1883	0.59	1.11	0.014			64	1883	26 (26) , P2, P3, P1
																																								65	1888	0.0012	9.41	1e-06			65	1888	26 (26) , P2, P3, P1
																																								66	1902	0.00018	3	7.1e-06	common		66	1902	25 (26) , P2, P1
																																								67	1907	0.0013	-1.49	0.0028			67	1907	26 (26) , P2, P3, P1
																																								68	1923	0.015	-1.22	0.005	fix		68	1923	17 (26) , P2, P3, P1
																																								69	1924	0.019	-1.36	0.0017			69	1924	26 (26) , P2, P3, P1
																																								70	1933	0.05	1.14	0.015			70	1933	26 (26) , P2, P3, P1
																																								71	1943	0.016	-1.48	0.0008			71	1943	26 (26) , P2, P3, P1
																																								72	1979	0.036	-4.07	0.028			72	1979	26 (26) , P2, P3, P1
																																								73	1994	9.8e-07	5.19	8.4e-10	common		73	1994	26 (26) , P2, P3, P1
																																								74	2005	0.0001	3.66	1.5e-08			74	2005	26 (26) , P2, P3, P1
																																								75	2037	0.013	1.36	7.1e-05			75	2037	26 (26) , P2, P3, P1
																																								76	2040	0.0056	1.53	0.011	2+2		76	2040	25 (26) , P2, P1
																																								77	2042	0.093	1.3	0.0038			77	2042	26 (26) , P2, P3, P1
																																								78	2046	0.16	1.11	0.0034			78	2046	26 (26) , P2, P3, P1
																																								79	2066	0.0097	1.59	0.0048			79	2066	26 (26) , P2, P3, P1
																																								80	2085	0.005	1.27	0.038	2+2		80	2085	26 (26) , P2, P3, P1
																																								81	2107	0.4	1.13	0.021	heme only		81	2107	26 (26) , P2, P3, P1
																																								82	2139	0.00015	1.99	4.9e-05	common opposite		82	2139	26 (26) , P2, P3, P1
																																								83	2152	0.071	-1.32	0.0037			83	2152	25 (26) , P2, P1
																																								84	2162	0.00099	1.93	7.6e-05	common opposite		84	2162	26 (26) , P2, P3, P1
																																								85	2168	0.00061	1.53	0.00026			85	2168	26 (26) , P2, P3, P1
																																								86	2169	0.029	1.4	0.0046			86	2169	26 (26) , P2, P3, P1
																																								87	2188	0.0036	1.57	0.00014			87	2188	26 (26) , P2, P3, P1
																																								88	2197	0.037	1.4	0.0052			88	2197	26 (26) , P2, P3, P1
																																								89	2216	0.0044	-1.39	3.2e-05			89	2216	26 (26) , P2, P3, P1
																																								90	2217	0.00046	2.07	0.00071	2+2		90	2217	25 (26) , P3, P1
																																								91	2222	0.0038	1.47	7.6e-05			91	2222	26 (26) , P2, P3, P1
																																								92	2247	0.015	1.67	0.00087			92	2247	26 (26) , P2, P3, P1
																																								93	2256	0.0013	2.43	5.9e-06	fix 2+2		93	2256	26 (26) , P2, P3, P1
																																								94	2267	0.0018	3.79	5.4e-06			94	2267	25 (26) , P3, P1
																																								95	2285	0.00071	1.66	0.0012	2+2		95	2285	25 (26) , P3, P1
																																								96	2302	0.03	-1.39	0.002			96	2302	26 (26) , P2, P3, P1
																																								97	2312	0.83	1.01	0.016			97	2312	26 (26) , P2, P3, P1
																																								98	2315	0.0016	2.06	0.0001			98	2315	26 (26) , P2, P3, P1
																																								99	2321	0.026	2.05	0.0034	*2+2 ruby too weak		99	2321	22 (26) , P3, P1
																																								100	2397	0.96	-1.06	0.022			100	2397	26 (26) , P2, P3, P1
																																								101	2407	0.0061	1.64	0.0011			101	2407	26 (26) , P2, P3, P1
																																								102	2408	0.012	1.45	0.002			102	2408	26 (26) , P2, P3, P1
																																								103	2410	1.2e-06	8.19	1.6e-09	common		103	2410	25 (26) , P3, P1
																																								104	2424	0.43	1.13	0.17			104	2424	26 (26) , P2, P3, P1
																																								105	2428	0.0052	-1.49	0.00019	fur?		105	2428	26 (26) , P2, P3, P1
																																								106	2435	0.032	1.36	0.0016			106	2435	25 (26) , P3, P1
																																								107	2465	0.26	1.13	0.011	fur		107	2465	26 (26) , P2, P3, P1
																																								108	2491	0.005	1.53	0.0017			108	2491	26 (26) , P2, P3, P1
																																								109	2492	0.0068	1.46	0.0035			109	2492	26 (26) , P2, P3, P1
																																								110	2539	0.0085	-1.23	0.00022			110	2539	25 (26) , P3, P1
																																								111	2544	0.0022	1.34	0.082	2+2		111	2544	26 (26) , P2, P3, P1
																																								112	2546	0.002	-1.92	0.034	2+2		112	2546	26 (26) , P2, P3, P1
																																								113	2548	0.0013	1.73	0.00011			113	2548	26 (26) , P2, P3, P1
																																								114	2552	0.0013	1.55	0.0092			114	2552	26 (26) , P2, P3, P1
																																								115	2554	0.054	1.29	0.026	2+2		115	2554	26 (26) , P2, P3, P1
																																								116	2560	0.84	1.02	0.0036			116	2560	26 (26) , P2, P3, P1
																																								117	2607	0.16	1.34	0.0048			117	2607	26 (26) , P2, P3, P1
																																								118	2652	0.0003	1.99	0.0013	2+2 oh mama		118	2652	26 (26) , P2, P3, P1
																																								119	2680	0.3	1.11	0.25	PTM?		119	2680	26 (26) , P2, P3, P1
																																								120	2708	0.00023	-1.44	0.0028	2+2 diff fur		120	2708	26 (26) , P2, P3, P1
																																								121	2725	0.00081	1.49	0.0034			121	2725	26 (26) , P2, P3, P1
																																								122	2748	0.0083	-1.67	0.003	*		122	2748	26 (26) , P2, P3, P1
																																								123	2776	0.062	-1.46	0.002			123	2776	26 (26) , P2, P3, P1
																																								124	2790	0.033	1.57	0.0015			124	2790	24 (26) , P1
																																								125	2793	0.00032	2.37	0.00067			125	2793	24 (26) , P1
																																								126	2803	0.05	1.28	0.00062			126	2803	26 (26) , P2, P3, P1
																																								127	2831	0.019	1.26	4.5e-05	common/heme		127	2831	26 (26) , P2, P3, P1
																																								128	2866	0.056	-1.37	0.0066			128	2866	25 (26) , P2, P1
																																								129	3073	0.00073	-1.61	0.0012			129	3073	25 (26) , P3, P1
																																								130	3394	0.0051	2.81	0.00059			130	3394	25 (26) , P3, P1
																																								131	3467	0.018	1.58	2.7e-05	ruby too weak		131	3467	24 (26) , P1
																																								132	3469	0.0061	1.75	0.035			132	3469	24 (26) , P1
																																								133	3579	0.92	1.01	0.0039	ruby too weak		133	3579	26 (26) , P2, P3, P1
																																								134	3694	0.00019	3.94	4.4e-07	common opposite		134	3694	25 (26) , P3, P1
																																								135	3703	0.11	1.85	0.011			135	3703	24 (26) , P1
																																								136	3737		1.12	0.79			136	3737	9 (26) , P1
[truncated: 47 more columns]
